# Supplementary material for: Effect of a plant extract of fenugreek (Trigonella foenum-graecum) on testosterone in blood plasma and saliva in a double blind randomized controlled intervention study
Source: PLoS One. 2024 Sep 17;19(9):e0310170. doi: 10.1371/journal.pone.0310170 (PMC11407615; doi:10.1371/journal.pone.0310170)
Supplement: S1 File — (XLSX) [file pone.0310170.s002.xlsx]

## Sheet: Testo_combined
	S1 Table: Blood total testosterone results on the response scale (nmol/L)
		Week	Group	estimate	SE	z.ratio	p.value
	Time reseponses	Week0 - Week2	Placebo	-0.757143	1.06105	-0.713581	0.475487
		Week0 - Week6	Placebo	-0.542857	1.09376	-0.496324	0.619666
		Week0 - Week12	Placebo	0.652381	1.19757	0.544754	0.585922
		Week2 - Week6	Placebo	0.214286	1.07343	0.199627	0.841772
		Week2 - Week12	Placebo	1.40952	1.1564	1.21889	0.222886
		Week6 - Week12	Placebo	1.19524	1.09376	1.09278	0.274489
		Week0 - Week2	Fenugreek	-2.62714	0.58116	-4.52052	6.16885e-06
		Week0 - Week6	Fenugreek	-2.49714	0.599075	-4.16833	3.06836e-05
		Week0 - Week12	Fenugreek	-0.598571	0.655936	-0.912546	0.361481
		Week2 - Week6	Fenugreek	0.13	0.587942	0.22111	0.825007
		Week2 - Week12	Fenugreek	2.02857	0.633387	3.20274	0.00136128
		Week6 - Week12	Fenugreek	1.89857	0.599075	3.16917	0.00152873
	Group differences	Week0	Placebo - Fenugreek	-0.08238	0.924348	-0.0891222	0.928985
		Week2	Placebo - Fenugreek	-1.95238	0.970642	-2.01143	0.0442799
		Week6	Placebo - Fenugreek	-2.03667	1.08918	-1.86991	0.0614969
		Week12	Placebo - Fenugreek	-1.33333	1.31315	-1.01537	0.30993
	Interactions	Week0 - Week2	Placebo - Fenugreek	1.87	1.20978	1.54574	0.122169
		Week0 - Week6	Placebo - Fenugreek	1.95429	1.24707	1.5671	0.117092
		Week0 - Week12	Placebo - Fenugreek	1.25095	1.36544	0.916154	0.359586
		Week2 - Week6	Placebo - Fenugreek	0.0842857	1.2239	0.0688666	0.945096
		Week2 - Week12	Placebo - Fenugreek	-0.619048	1.3185	-0.469509	0.638706
		Week6 - Week12	Placebo - Fenugreek	-0.703333	1.24707	-0.563987	0.572763
	Results from the linear mixed model. SE = standard error. Nominal p-values are presented.

## Sheet: FTI_combined
	S2 Table: Blood free testosterone index results on the response scale
		Week	Group	estimate	SE	z.ratio	p.value
	Time reseponses	Week0 - Week2	Placebo	-0.214286	0.25018	-0.856525	0.391707
		Week0 - Week6	Placebo	-0.385714	0.258403	-1.49269	0.13552
		Week0 - Week12	Placebo	-0.0190476	0.284404	-0.0669737	0.946603
		Week2 - Week6	Placebo	-0.171429	0.253295	-0.676794	0.498537
		Week2 - Week12	Placebo	0.195238	0.274109	0.712264	0.476301
		Week6 - Week12	Placebo	0.366667	0.258403	1.41897	0.155907
		Week0 - Week2	Fenugreek	-0.752857	0.137029	-5.49413	3.92646e-08
		Week0 - Week6	Fenugreek	-0.684286	0.141533	-4.83481	1.33273e-06
		Week0 - Week12	Fenugreek	-0.361429	0.155775	-2.3202	0.02033
		Week2 - Week6	Fenugreek	0.0685714	0.138735	0.49426	0.621122
		Week2 - Week12	Fenugreek	0.391429	0.150136	2.60716	0.00912954
		Week6 - Week12	Fenugreek	0.322857	0.141533	2.28114	0.02254
	Group differences	Week0	Placebo - Fenugreek	-0.0349105	0.220549	-0.158289	0.874229
		Week2	Placebo - Fenugreek	-0.573482	0.232403	-2.46762	0.0136014
		Week6	Placebo - Fenugreek	-0.333482	0.262348	-1.27114	0.203678
		Week12	Placebo - Fenugreek	-0.377291	0.318188	-1.18575	0.235721
	Interactions	Week0 - Week2	Placebo - Fenugreek	0.538571	0.285249	1.88807	0.0590163
		Week0 - Week6	Placebo - Fenugreek	0.298571	0.294625	1.0134	0.310871
		Week0 - Week12	Placebo - Fenugreek	0.342381	0.324271	1.05585	0.291037
		Week2 - Week6	Placebo - Fenugreek	-0.24	0.288801	-0.831023	0.405961
		Week2 - Week12	Placebo - Fenugreek	-0.19619	0.312532	-0.627744	0.530171
		Week6 - Week12	Placebo - Fenugreek	0.0438095	0.294625	0.148696	0.881793
	Results from the linear mixed model. SE = standard error. Nominal p-values are presented.

## Sheet: Testo_all
	S3 Table: Blood total testosterone results on the response scale (nmol/L)
		Week	Group	estimate	SE	z.ratio	p.value
	Time responses	Week0 - Week2	Placebo	-0.757143	1.05404	-0.718328	0.472555
		Week0 - Week6	Placebo	-0.542857	1.08672	-0.499537	0.617401
		Week0 - Week12	Placebo	0.652381	1.19043	0.548022	0.583677
		Week2 - Week6	Placebo	0.214286	1.06641	0.200941	0.840745
		Week2 - Week12	Placebo	1.40952	1.14931	1.22641	0.220044
		Week6 - Week12	Placebo	1.19524	1.08672	1.09986	0.271394
		Week0 - Week2	600 mg	-3.25217	1.00717	-3.22904	0.00124208
		Week0 - Week6	600 mg	-3.6	1.0384	-3.46688	0.00052654
		Week0 - Week12	600 mg	-0.752174	1.13749	-0.661255	0.508449
		Week2 - Week6	600 mg	-0.347826	1.01899	-0.341344	0.732845
		Week2 - Week12	600 mg	2.5	1.0982	2.27645	0.0228192
		Week6 - Week12	600 mg	2.84783	1.0384	2.74252	0.006097
		Week0 - Week2	1200 mg	-2.92083	0.98596	-2.96243	0.00305224
		Week0 - Week6	1200 mg	-2.69583	1.01653	-2.65198	0.00800204
		Week0 - Week12	1200 mg	-1.33333	1.11354	-1.19738	0.231159
		Week2 - Week6	1200 mg	0.225	0.997535	0.225556	0.821547
		Week2 - Week12	1200 mg	1.5875	1.07508	1.47664	0.139773
		Week6 - Week12	1200 mg	1.3625	1.01653	1.34034	0.180135
		Week0 - Week2	1800 mg	-1.69565	1.00717	-1.68359	0.0922612
		Week0 - Week6	1800 mg	-1.18696	1.0384	-1.14306	0.253012
		Week0 - Week12	1800 mg	0.321739	1.13749	0.282849	0.777293
		Week2 - Week6	1800 mg	0.508696	1.01899	0.499216	0.617628
		Week2 - Week12	1800 mg	2.01739	1.0982	1.83699	0.0662106
		Week6 - Week12	1800 mg	1.5087	1.0384	1.45291	0.14625
	Group differences	Week0	Placebo - 600 mg	0.0926099	1.11501	0.0830574	0.933806
		Week0	Placebo - 1200 mg	0.010896	1.10285	0.00987983	0.992117
		Week0	Placebo - 1800 mg	-0.328799	1.12702	-0.291741	0.770485
		Week0	600 mg - 1200 mg	-0.0817139	1.0778	-0.0758155	0.939566
		Week0	600 mg - 1800 mg	-0.421409	1.11022	-0.379574	0.704261
		Week0	1200 mg - 1800 mg	-0.339695	1.09136	-0.311258	0.755604
		Week2	Placebo - 600 mg	-2.40242	1.17121	-2.05122	0.0402451
		Week2	Placebo - 1200 mg	-2.15279	1.15854	-1.85819	0.0631416
		Week2	Placebo - 1800 mg	-1.26731	1.18266	-1.07158	0.283909
		Week2	600 mg - 1200 mg	0.249627	1.13214	0.22049	0.825489
		Week2	600 mg - 1800 mg	1.13511	1.16414	0.975063	0.329529
		Week2	1200 mg - 1800 mg	0.885486	1.14506	0.773309	0.43934
		Week6	Placebo - 600 mg	-2.96453	1.31496	-2.25447	0.0241667
		Week6	Placebo - 1200 mg	-2.14208	1.30096	-1.64654	0.0996521
		Week6	Placebo - 1800 mg	-0.972899	1.32516	-0.734174	0.462843
		Week6	600 mg - 1200 mg	0.822453	1.27113	0.647025	0.517616
		Week6	600 mg - 1800 mg	1.99163	1.30244	1.52915	0.126227
		Week6	1200 mg - 1800 mg	1.16918	1.28265	0.911536	0.362013
		Week12	Placebo - 600 mg	-1.31194	1.58624	-0.827076	0.408194
		Week12	Placebo - 1200 mg	-1.97482	1.56968	-1.2581	0.208354
		Week12	Placebo - 1800 mg	-0.659441	1.59471	-0.413518	0.679227
		Week12	600 mg - 1200 mg	-0.662873	1.53343	-0.432282	0.665536
		Week12	600 mg - 1800 mg	0.652504	1.56449	0.41707	0.676627
		Week12	1200 mg - 1800 mg	1.31538	1.54299	0.852486	0.393945
	Interactions	Week0 - Week2	Placebo - 600 mg	2.49503	1.45787	1.71143	0.0870023
		Week0 - Week2	Placebo - 1200 mg	2.16369	1.4433	1.49913	0.13384
		Week0 - Week2	Placebo - 1800 mg	0.938509	1.45787	0.643756	0.519734
		Week0 - Week2	600 mg - 1200 mg	-0.331341	1.40943	-0.235088	0.81414
		Week0 - Week2	600 mg - 1800 mg	-1.55652	1.42435	-1.0928	0.274483
		Week0 - Week2	1200 mg - 1800 mg	-1.22518	1.40943	-0.869273	0.384698
		Week0 - Week6	Placebo - 600 mg	3.05714	1.50307	2.03393	0.0419591
		Week0 - Week6	Placebo - 1200 mg	2.15298	1.48805	1.44684	0.147942
		Week0 - Week6	Placebo - 1800 mg	0.644099	1.50307	0.428521	0.668272
		Week0 - Week6	600 mg - 1200 mg	-0.904167	1.45314	-0.622216	0.5338
		Week0 - Week6	600 mg - 1800 mg	-2.41304	1.46852	-1.64318	0.100345
		Week0 - Week6	1200 mg - 1800 mg	-1.50888	1.45314	-1.03836	0.299104
		Week0 - Week12	Placebo - 600 mg	1.40455	1.64652	0.853046	0.393634
		Week0 - Week12	Placebo - 1200 mg	1.98571	1.63006	1.21818	0.223154
		Week0 - Week12	Placebo - 1800 mg	0.330642	1.64652	0.200813	0.840845
		Week0 - Week12	600 mg - 1200 mg	0.581159	1.59182	0.365092	0.715043
		Week0 - Week12	600 mg - 1800 mg	-1.07391	1.60866	-0.667582	0.5044
		Week0 - Week12	1200 mg - 1800 mg	-1.65507	1.59182	-1.03974	0.298461
		Week2 - Week6	Placebo - 600 mg	0.562112	1.47498	0.381098	0.703131
		Week2 - Week6	Placebo - 1200 mg	-0.0107143	1.46024	-0.00733734	0.994146
		Week2 - Week6	Placebo - 1800 mg	-0.29441	1.47498	-0.199602	0.841792
		Week2 - Week6	600 mg - 1200 mg	-0.572826	1.42598	-0.401707	0.6879
		Week2 - Week6	600 mg - 1800 mg	-0.856522	1.44107	-0.594365	0.552268
		Week2 - Week6	1200 mg - 1800 mg	-0.283696	1.42598	-0.198948	0.842303
		Week2 - Week12	Placebo - 600 mg	-1.09048	1.58964	-0.685989	0.49272
		Week2 - Week12	Placebo - 1200 mg	-0.177976	1.57375	-0.11309	0.909959
		Week2 - Week12	Placebo - 1800 mg	-0.607867	1.58964	-0.382393	0.70217
		Week2 - Week12	600 mg - 1200 mg	0.9125	1.53683	0.593755	0.552676
		Week2 - Week12	600 mg - 1800 mg	0.482609	1.55309	0.310741	0.755998
		Week2 - Week12	1200 mg - 1800 mg	-0.429891	1.53683	-0.279726	0.779688
		Week6 - Week12	Placebo - 600 mg	-1.65259	1.50307	-1.09947	0.271562
		Week6 - Week12	Placebo - 1200 mg	-0.167262	1.48805	-0.112403	0.910504
		Week6 - Week12	Placebo - 1800 mg	-0.313458	1.50307	-0.208544	0.834804
		Week6 - Week12	600 mg - 1200 mg	1.48533	1.45314	1.02215	0.30671
		Week6 - Week12	600 mg - 1800 mg	1.33913	1.46852	0.911893	0.361825
		Week6 - Week12	1200 mg - 1800 mg	-0.146196	1.45314	-0.100607	0.919863
	Results from the linear mixed model. SE = standard error. Nominal p-values are presented.

## Sheet: FTI_all
	S4 Table: Blood free testosterone index results on the response scale
		Week	Group	estimate	SE	z.ratio	p.value
	Time responses	Week0 - Week2	Placebo	-0.214286	0.248263	-0.86314	0.388061
		Week0 - Week6	Placebo	-0.385714	0.256465	-1.50396	0.132591
		Week0 - Week12	Placebo	-0.0190476	0.282394	-0.0674505	0.946223
		Week2 - Week6	Placebo	-0.171429	0.25137	-0.681976	0.495254
		Week2 - Week12	Placebo	0.195238	0.272129	0.717447	0.473098
		Week6 - Week12	Placebo	0.366667	0.256465	1.42969	0.152805
		Week0 - Week2	600 mg	-0.804348	0.237224	-3.39067	0.00069721
		Week0 - Week6	600 mg	-0.795652	0.245061	-3.24675	0.0011673
		Week0 - Week12	600 mg	-0.313043	0.269837	-1.16012	0.246
		Week2 - Week6	600 mg	0.00869565	0.240193	0.0362028	0.971121
		Week2 - Week12	600 mg	0.491304	0.260028	1.88943	0.0588346
		Week6 - Week12	600 mg	0.482609	0.245061	1.96934	0.048914
		Week0 - Week2	1200 mg	-1.00833	0.232229	-4.34198	1.41204e-05
		Week0 - Week6	1200 mg	-0.895833	0.239901	-3.73417	0.000188332
		Week0 - Week12	1200 mg	-0.591667	0.264156	-2.23984	0.0251012
		Week2 - Week6	1200 mg	0.1125	0.235135	0.478448	0.632331
		Week2 - Week12	1200 mg	0.416667	0.254553	1.63685	0.101661
		Week6 - Week12	1200 mg	0.304167	0.239901	1.26788	0.20484
		Week0 - Week2	1800 mg	-0.434783	0.237224	-1.8328	0.0668328
		Week0 - Week6	1800 mg	-0.352174	0.245061	-1.43709	0.150693
		Week0 - Week12	1800 mg	-0.169565	0.269837	-0.628399	0.529743
		Week2 - Week6	1800 mg	0.0826087	0.240193	0.343927	0.730901
		Week2 - Week12	1800 mg	0.265217	0.260028	1.01996	0.307749
		Week6 - Week12	1800 mg	0.182609	0.245061	0.745156	0.456177
	Group differences	Week0	Placebo - 600 mg	-0.0293017	0.264521	-0.110773	0.911797
		Week0	Placebo - 1200 mg	-0.0150471	0.261659	-0.0575065	0.954142
		Week0	Placebo - 1800 mg	-0.055618	0.265306	-0.209637	0.833951
		Week0	600 mg - 1200 mg	0.0142546	0.255515	0.055788	0.955511
		Week0	600 mg - 1800 mg	-0.0263163	0.258394	-0.101846	0.918879
		Week0	1200 mg - 1800 mg	-0.0405709	0.25604	-0.158455	0.874098
		Week2	Placebo - 600 mg	-0.619364	0.278686	-2.22244	0.0262534
		Week2	Placebo - 1200 mg	-0.809095	0.275693	-2.93476	0.00333804
		Week2	Placebo - 1800 mg	-0.276115	0.279432	-0.988131	0.323089
		Week2	600 mg - 1200 mg	-0.189731	0.26922	-0.704742	0.480971
		Week2	600 mg - 1800 mg	0.343249	0.272235	1.26085	0.207361
		Week2	1200 mg - 1800 mg	0.53298	0.269719	1.97606	0.0481483
		Week6	Placebo - 600 mg	-0.43924	0.314634	-1.39603	0.162705
		Week6	Placebo - 1200 mg	-0.525166	0.311306	-1.68698	0.0916081
		Week6	Placebo - 1800 mg	-0.0220776	0.315295	-0.0700222	0.944176
		Week6	600 mg - 1200 mg	-0.0859265	0.303998	-0.282655	0.777441
		Week6	600 mg - 1800 mg	0.417162	0.307362	1.35723	0.174707
		Week6	1200 mg - 1800 mg	0.503088	0.30444	1.65251	0.0984313
		Week12	Placebo - 600 mg	-0.323298	0.381887	-0.846579	0.39723
		Week12	Placebo - 1200 mg	-0.587666	0.377919	-1.555	0.119945
		Week12	Placebo - 1800 mg	-0.206136	0.382431	-0.539013	0.589878
		Week12	600 mg - 1200 mg	-0.264369	0.369049	-0.716351	0.473774
		Week12	600 mg - 1800 mg	0.117162	0.373075	0.314044	0.753488
		Week12	1200 mg - 1800 mg	0.381531	0.369412	1.0328	0.301696
	Interactions	Week0 - Week2	Placebo - 600 mg	0.590062	0.34338	1.7184	0.0857245
		Week0 - Week2	Placebo - 1200 mg	0.794048	0.339948	2.33579	0.0195022
		Week0 - Week2	Placebo - 1800 mg	0.220497	0.34338	0.642137	0.520784
		Week0 - Week2	600 mg - 1200 mg	0.203986	0.331972	0.614466	0.538907
		Week0 - Week2	600 mg - 1800 mg	-0.369565	0.335485	-1.10159	0.270642
		Week0 - Week2	1200 mg - 1800 mg	-0.573551	0.331972	-1.72771	0.0840404
		Week0 - Week6	Placebo - 600 mg	0.409938	0.354724	1.15565	0.247823
		Week0 - Week6	Placebo - 1200 mg	0.510119	0.35118	1.45259	0.146338
		Week0 - Week6	Placebo - 1800 mg	-0.0335404	0.354724	-0.0945534	0.92467
		Week0 - Week6	600 mg - 1200 mg	0.100181	0.34294	0.292125	0.770191
		Week0 - Week6	600 mg - 1800 mg	-0.443478	0.346569	-1.27963	0.200677
		Week0 - Week6	1200 mg - 1800 mg	-0.543659	0.34294	-1.58529	0.1129
		Week0 - Week12	Placebo - 600 mg	0.293996	0.390587	0.752702	0.451629
		Week0 - Week12	Placebo - 1200 mg	0.572619	0.386684	1.48084	0.138648
		Week0 - Week12	Placebo - 1800 mg	0.150518	0.390587	0.385362	0.699969
		Week0 - Week12	600 mg - 1200 mg	0.278623	0.377611	0.737857	0.460601
		Week0 - Week12	600 mg - 1800 mg	-0.143478	0.381607	-0.375984	0.706929
		Week0 - Week12	1200 mg - 1800 mg	-0.422101	0.377611	-1.11782	0.263644
		Week2 - Week6	Placebo - 600 mg	-0.180124	0.347677	-0.518079	0.604403
		Week2 - Week6	Placebo - 1200 mg	-0.283929	0.344203	-0.824887	0.409436
		Week2 - Week6	Placebo - 1800 mg	-0.254037	0.347677	-0.73067	0.464981
		Week2 - Week6	600 mg - 1200 mg	-0.103804	0.336127	-0.308825	0.757455
		Week2 - Week6	600 mg - 1800 mg	-0.073913	0.339684	-0.217594	0.827746
		Week2 - Week6	1200 mg - 1800 mg	0.0298913	0.336127	0.0889287	0.929139
		Week2 - Week12	Placebo - 600 mg	-0.296066	0.376389	-0.786596	0.431518
		Week2 - Week12	Placebo - 1200 mg	-0.221429	0.372628	-0.594235	0.552355
		Week2 - Week12	Placebo - 1800 mg	-0.0699793	0.376389	-0.185923	0.852505
		Week2 - Week12	600 mg - 1200 mg	0.0746377	0.363885	0.205114	0.837483
		Week2 - Week12	600 mg - 1800 mg	0.226087	0.367735	0.614809	0.538681
		Week2 - Week12	1200 mg - 1800 mg	0.151449	0.363885	0.416201	0.677263
		Week6 - Week12	Placebo - 600 mg	-0.115942	0.354724	-0.326851	0.743781
		Week6 - Week12	Placebo - 1200 mg	0.0625	0.35118	0.177972	0.858745
		Week6 - Week12	Placebo - 1800 mg	0.184058	0.354724	0.518876	0.603847
		Week6 - Week12	600 mg - 1200 mg	0.178442	0.34294	0.520331	0.602833
		Week6 - Week12	600 mg - 1800 mg	0.3	0.346569	0.865629	0.386693
		Week6 - Week12	1200 mg - 1800 mg	0.121558	0.34294	0.354459	0.722995
	Results from the linear mixed model. SE = standard error. Nominal p-values are presented.

## Sheet: Saliva_combined
	S5 Table: Saliva total testosterone results on the response scale (pmol/L)
		Week	Group	estimate	SE	z.ratio	p.value
	Time reseponses	Week0 - Week2	Placebo	42.5714	21.7023	1.96161	0.0498077
		Week0 - Week6	Placebo	-3.45238	22.3404	-0.154535	0.877188
		Week0 - Week12	Placebo	-2.40476	24.3711	-0.0986728	0.921398
		Week2 - Week6	Placebo	-46.0238	21.9437	-2.09735	0.0359622
		Week2 - Week12	Placebo	-44.9762	23.5649	-1.90861	0.0563125
		Week6 - Week12	Placebo	1.04762	22.3404	0.0468935	0.962598
		Week0 - Week2	Fenugreek	-18.7786	11.8868	-1.57978	0.114157
		Week0 - Week6	Fenugreek	-13.6286	12.2363	-1.11378	0.265374
		Week0 - Week12	Fenugreek	-49.1214	13.3486	-3.6799	0.000233328
		Week2 - Week6	Fenugreek	5.15	12.0191	0.428485	0.668298
		Week2 - Week12	Fenugreek	-30.3429	12.907	-2.35088	0.0187291
		Week6 - Week12	Fenugreek	-35.4929	12.2363	-2.90061	0.00372438
	Group differences	Week0	Placebo - Fenugreek	4.1514	9.67915	0.428901	0.667995
		Week2	Placebo - Fenugreek	-31.5819	9.76377	-3.2346	0.00121811
		Week6	Placebo - Fenugreek	-15.4819	10.416	-1.48635	0.137185
		Week12	Placebo - Fenugreek	-27.2153	12.366	-2.20081	0.0277492
	Interactions	Week0 - Week2	Placebo - Fenugreek	35.7333	13.7324	2.60212	0.00926487
		Week0 - Week6	Placebo - Fenugreek	19.6333	14.2036	1.38228	0.166885
		Week0 - Week12	Placebo - Fenugreek	31.3667	15.6896	1.99919	0.0455873
		Week2 - Week6	Placebo - Fenugreek	-16.1	13.9109	-1.15736	0.247124
		Week2 - Week12	Placebo - Fenugreek	-4.36667	15.1019	-0.289147	0.772469
		Week6 - Week12	Placebo - Fenugreek	11.7333	14.2036	0.826084	0.408756
	Results from the linear mixed model. SE = standard error. Nominal p-values are presented.

## Sheet: Saliva_all
	S6 Table: Saliva total testosterone results on the response scale (pmol/L)
		contrast	Group_ID	estimate	SE	z.ratio	p.value
	Time responses	Week0 - Week2	Placebo	27.4762	11.8842	2.312	0.0207779
		Week0 - Week6	Placebo	9.04762	12.3072	0.735149	0.462249
		Week0 - Week12	Placebo	9.95238	13.6383	0.729735	0.465552
		Week2 - Week6	Placebo	-18.4286	12.0446	-1.53003	0.126008
		Week2 - Week12	Placebo	-17.5238	13.1123	-1.33644	0.181407
		Week6 - Week12	Placebo	0.904762	12.3072	0.0735149	0.941396
		Week0 - Week2	600 mg	-0.130435	11.3557	-0.0114863	0.990835
		Week0 - Week6	600 mg	1.21739	11.7599	0.10352	0.91755
		Week0 - Week12	600 mg	-10.6957	13.0319	-0.820729	0.411801
		Week2 - Week6	600 mg	1.34783	11.509	0.117111	0.906772
		Week2 - Week12	600 mg	-10.5652	12.5293	-0.843242	0.399093
		Week6 - Week12	600 mg	-11.913	11.7599	-1.01302	0.311051
		Week0 - Week2	1200 mg	-2.54167	11.1166	-0.228636	0.819152
		Week0 - Week6	1200 mg	-25.5833	11.5123	-2.22226	0.0262661
		Week0 - Week12	1200 mg	-24.0833	12.7575	-1.88778	0.0590558
		Week2 - Week6	1200 mg	-23.0417	11.2666	-2.04512	0.0408429
		Week2 - Week12	1200 mg	-21.5417	12.2655	-1.75628	0.0790399
		Week6 - Week12	1200 mg	1.5	11.5123	0.130295	0.896333
		Week0 - Week2	1800 mg	-22.3478	11.3557	-1.96798	0.0490706
		Week0 - Week6	1800 mg	-6.73913	11.7599	-0.573059	0.566605
		Week0 - Week12	1800 mg	-29.3478	13.0319	-2.252	0.0243222
		Week2 - Week6	1800 mg	15.6087	11.509	1.35622	0.175029
		Week2 - Week12	1800 mg	-7	12.5293	-0.558691	0.576373
		Week6 - Week12	1800 mg	-22.6087	11.7599	-1.92252	0.0545405
	Group differences	Week0	Placebo - 600 mg	0.417967	11.5703	0.0361242	0.971183
		Week0	Placebo - 1200 mg	5.42281	11.4712	0.472731	0.636405
		Week0	Placebo - 1800 mg	6.38415	11.5931	0.550687	0.581848
		Week0	600 mg - 1200 mg	5.00484	11.2003	0.446847	0.654986
		Week0	600 mg - 1800 mg	5.96618	11.3246	0.526833	0.59831
		Week0	1200 mg - 1800 mg	0.961343	11.1864	0.0859389	0.931515
		Week2	Placebo - 600 mg	-27.1887	11.6756	-2.32868	0.0198761
		Week2	Placebo - 1200 mg	-24.595	11.5753	-2.12479	0.0336045
		Week2	Placebo - 1800 mg	-43.4399	11.6981	-3.7134	0.000204489
		Week2	600 mg - 1200 mg	2.59361	11.302	0.229482	0.818494
		Week2	600 mg - 1800 mg	-16.2512	11.4273	-1.42214	0.154985
		Week2	1200 mg - 1800 mg	-18.8448	11.2881	-1.66944	0.0950306
		Week6	Placebo - 600 mg	-7.41226	12.4858	-0.593654	0.552743
		Week6	Placebo - 1200 mg	-29.2081	12.3764	-2.35999	0.0182756
		Week6	Placebo - 1800 mg	-9.4026	12.5069	-0.751792	0.452176
		Week6	600 mg - 1200 mg	-21.7959	12.0844	-1.80364	0.0712879
		Week6	600 mg - 1800 mg	-1.99034	12.2176	-0.162907	0.870591
		Week6	1200 mg - 1800 mg	19.8055	12.0714	1.6407	0.10086
		Week12	Placebo - 600 mg	-20.2301	14.8986	-1.35785	0.17451
		Week12	Placebo - 1200 mg	-28.6129	14.7626	-1.93821	0.0525978
		Week12	Placebo - 1800 mg	-32.9161	14.9162	-2.20673	0.0273333
		Week12	600 mg - 1200 mg	-8.38284	14.4148	-0.581543	0.560874
		Week12	600 mg - 1800 mg	-12.686	14.5718	-0.870584	0.383982
		Week12	1200 mg - 1800 mg	-4.30315	14.4039	-0.298748	0.765132
	Interactions	Week0 - Week2	Placebo - 600 mg	27.6066	16.4373	1.67951	0.0930534
		Week0 - Week2	Placebo - 1200 mg	30.0179	16.2731	1.84463	0.0650911
		Week0 - Week2	Placebo - 1800 mg	49.824	16.4373	3.03115	0.00243627
		Week0 - Week2	600 mg - 1200 mg	2.41123	15.8913	0.151733	0.879397
		Week0 - Week2	600 mg - 1800 mg	22.2174	16.0594	1.38345	0.166527
		Week0 - Week2	1200 mg - 1800 mg	19.8062	15.8913	1.24636	0.212634
		Week0 - Week6	Placebo - 600 mg	7.83023	17.0224	0.459995	0.64552
		Week0 - Week6	Placebo - 1200 mg	34.631	16.8523	2.05497	0.0398823
		Week0 - Week6	Placebo - 1800 mg	15.7867	17.0224	0.927409	0.353714
		Week0 - Week6	600 mg - 1200 mg	26.8007	16.4569	1.62854	0.103411
		Week0 - Week6	600 mg - 1800 mg	7.95652	16.6311	0.478413	0.632356
		Week0 - Week6	1200 mg - 1800 mg	-18.8442	16.4569	-1.14506	0.252183
		Week0 - Week12	Placebo - 600 mg	20.648	18.8636	1.0946	0.273693
		Week0 - Week12	Placebo - 1200 mg	34.0357	18.6751	1.82252	0.068376
		Week0 - Week12	Placebo - 1800 mg	39.3002	18.8636	2.08339	0.0372156
		Week0 - Week12	600 mg - 1200 mg	13.3877	18.2369	0.734099	0.462888
		Week0 - Week12	600 mg - 1800 mg	18.6522	18.4299	1.01206	0.311509
		Week0 - Week12	1200 mg - 1800 mg	5.26449	18.2369	0.288673	0.772832
		Week2 - Week6	Placebo - 600 mg	-19.7764	16.6592	-1.18712	0.235181
		Week2 - Week6	Placebo - 1200 mg	4.6131	16.4927	0.279706	0.779703
		Week2 - Week6	Placebo - 1800 mg	-34.0373	16.6592	-2.04316	0.041037
		Week2 - Week6	600 mg - 1200 mg	24.3895	16.1057	1.51434	0.12994
		Week2 - Week6	600 mg - 1800 mg	-14.2609	16.2761	-0.876182	0.380931
		Week2 - Week6	1200 mg - 1800 mg	-38.6504	16.1057	-2.39979	0.0164043
		Week2 - Week12	Placebo - 600 mg	-6.95859	18.1361	-0.383688	0.70121
		Week2 - Week12	Placebo - 1200 mg	4.01786	17.9548	0.223776	0.822932
		Week2 - Week12	Placebo - 1800 mg	-10.5238	18.1361	-0.58027	0.561733
		Week2 - Week12	600 mg - 1200 mg	10.9764	17.5335	0.626026	0.531298
		Week2 - Week12	600 mg - 1800 mg	-3.56522	17.7191	-0.201208	0.840536
		Week2 - Week12	1200 mg - 1800 mg	-14.5417	17.5335	-0.829363	0.406899
		Week6 - Week12	Placebo - 600 mg	12.8178	17.0224	0.752995	0.451453
		Week6 - Week12	Placebo - 1200 mg	-0.595238	16.8523	-0.0353208	0.971824
		Week6 - Week12	Placebo - 1800 mg	23.5135	17.0224	1.38132	0.16718
		Week6 - Week12	600 mg - 1200 mg	-13.413	16.4569	-0.81504	0.415049
		Week6 - Week12	600 mg - 1800 mg	10.6957	16.6311	0.643113	0.520151
		Week6 - Week12	1200 mg - 1800 mg	24.1087	16.4569	1.46496	0.142932
	Results from the linear mixed model. SE = standard error. Nominal p-values are presented.

## Sheet: Safety
		S7 Table. Responses in hsCRP, creatinine and ALAT to the intervention
			Group	Week	estimate	SE	z.ratio	p.value
		CRP	Placebo - Fenugreek	0	-0.452	1.105	-0.409	0.682
			Placebo - Fenugreek	12	-1.044	1.127	-0.926	0.354
			Placebo	Week0 - Week12	0.619	0.983	0.63	0.529
			Fenugreek	Week0 - Week12	0.027	0.545	0.05	0.96
			Placebo - Fenugreek	0 - 12	0.592	1.124	0.526	0.599
			Placebo	Week0 - Week12	0.619	0.971	0.637	0.524
			600 mg	Week0 - Week12	0.673	0.995	0.677	0.499
			1200 mg	Week0 - Week12	-1.01	0.924	-1.094	0.274
			1800 mg	Week0 - Week12	0.461	0.887	0.52	0.603
			Placebo - 600 mg	0 - 12	-0.054	1.39	-0.039	0.969
			Placebo - 1200 mg	0 - 12	1.629	1.34	1.216	0.224
			Placebo - 1800 mg	0 - 12	0.158	1.315	0.12	0.904
			600 mg - 1200 mg	0 - 12	1.683	1.358	1.24	0.215
			600 mg - 1800 mg	0 - 12	0.212	1.333	0.159	0.874
			1200 mg - 1800 mg	0 - 12	-1.471	1.281	-1.149	0.251
			Placebo - 600 mg	0	-0.095	1.379	-0.069	0.945
			Placebo - 1200 mg	0	-0.16	1.321	-0.121	0.904
			Placebo - 1800 mg	0	-1	1.298	-0.77	0.441
			600 mg - 1200 mg	0	-0.065	1.338	-0.048	0.961
			600 mg - 1800 mg	0	-0.905	1.315	-0.688	0.491
			1200 mg - 1800 mg	0	-0.84	1.255	-0.67	0.503
			Placebo - 600 mg	12	-0.041	1.404	-0.029	0.977
			Placebo - 1200 mg	12	-1.789	1.353	-1.322	0.186
			Placebo - 1800 mg	12	-1.158	1.328	-0.872	0.383
			600 mg - 1200 mg	12	-1.748	1.371	-1.275	0.202
			600 mg - 1800 mg	12	-1.117	1.346	-0.83	0.407
			1200 mg - 1800 mg	12	0.631	1.293	0.488	0.625
		Creatinine	Placebo - Fenugreek	0	-0.039	2.543	-0.015	0.988
			Placebo - Fenugreek	12	0.477	2.557	0.187	0.852
			Placebo	Week0 - Week12	-1.433	1.061	-1.35	0.177
			Fenugreek	Week0 - Week12	-0.916	0.589	-1.555	0.12
			Placebo - Fenugreek	0 - 12	-0.517	1.214	-0.426	0.67
			Placebo	Week0 - Week12	-1.432	1.046	-1.368	0.171
			600 mg	Week0 - Week12	-2.188	1.072	-2.041	0.041
			1200 mg	Week0 - Week12	0.273	0.999	0.273	0.785
			1800 mg	Week0 - Week12	-0.989	0.958	-1.032	0.302
			Placebo - 600 mg	0 - 12	0.757	1.498	0.505	0.614
			Placebo - 1200 mg	0 - 12	-1.705	1.447	-1.178	0.239
			Placebo - 1800 mg	0 - 12	-0.443	1.419	-0.312	0.755
			600 mg - 1200 mg	0 - 12	-2.461	1.465	-1.679	0.093
			600 mg - 1800 mg	0 - 12	-1.2	1.438	-0.834	0.404
			1200 mg - 1800 mg	0 - 12	1.261	1.384	0.911	0.362
			Placebo - 600 mg	0	-1.361	3.113	-0.437	0.662
			Placebo - 1200 mg	0	2.831	2.983	0.949	0.343
			Placebo - 1800 mg	0	-1.668	2.931	-0.569	0.569
			600 mg - 1200 mg	0	4.192	3.021	1.388	0.165
			600 mg - 1800 mg	0	-0.307	2.969	-0.103	0.918
			1200 mg - 1800 mg	0	-4.499	2.832	-1.588	0.112
			Placebo - 600 mg	12	-2.118	3.129	-0.677	0.498
			Placebo - 1200 mg	12	4.535	3.004	1.51	0.131
			Placebo - 1800 mg	12	-1.225	2.95	-0.415	0.678
			600 mg - 1200 mg	12	6.653	3.042	2.187	0.029
			600 mg - 1800 mg	12	0.893	2.989	0.299	0.765
			1200 mg - 1800 mg	12	-5.76	2.857	-2.016	0.044
		ALAT	Placebo - Fenugreek	0	-4.594	5.421	-0.848	0.397
			Placebo - Fenugreek	12	-9.966	5.484	-1.817	0.069
			Placebo	Week0 - Week12	2.286	3.434	0.666	0.506
			Placebo - Fenugreek	0 - 12	5.372	3.928	1.368	0.171
			Placebo	Week0 - Week12	2.293	3.429	0.669	0.504
			600 mg	Week0 - Week12	-4.292	3.513	-1.222	0.222
			1200 mg	Week0 - Week12	-3.13	3.269	-0.958	0.338
			1800 mg	Week0 - Week12	-2.111	3.137	-0.673	0.501
			Placebo - 600 mg	0 - 12	6.585	4.909	1.342	0.18
			Placebo - 1200 mg	0 - 12	5.424	4.737	1.145	0.252
			Placebo - 1800 mg	0 - 12	4.404	4.647	0.948	0.343
			600 mg - 1200 mg	0 - 12	-1.161	4.798	-0.242	0.809
			600 mg - 1800 mg	0 - 12	-2.181	4.709	-0.463	0.643
			1200 mg - 1800 mg	0 - 12	-1.02	4.53	-0.225	0.822
			Placebo - 600 mg	0	-2.004	6.721	-0.298	0.766
			Placebo - 1200 mg	0	-9.909	6.44	-1.539	0.124
			Placebo - 1800 mg	0	-1.687	6.327	-0.267	0.79
			600 mg - 1200 mg	0	-7.905	6.521	-1.212	0.225
			600 mg - 1800 mg	0	0.317	6.41	0.05	0.96
			1200 mg - 1800 mg	0	8.222	6.114	1.345	0.179
			Placebo - 600 mg	12	-8.59	6.793	-1.264	0.206
			Placebo - 1200 mg	12	-15.333	6.534	-2.347	0.019
			Placebo - 1800 mg	12	-6.091	6.414	-0.95	0.342
			600 mg - 1200 mg	12	-6.743	6.617	-1.019	0.308
			600 mg - 1800 mg	12	2.499	6.499	0.384	0.701
			1200 mg - 1800 mg	12	9.242	6.227	1.484	0.138
		Placebo (n=22), Fenugreek (n=73), 600 mg (n=21), 1200 mg (n=25) and 1800 mg (n=27)
